# Supplementary material for: Influence of Pre-Dispersion Media on the Batch Reactor Dissolution Behavior of Al2O3 Coated TiO2 (NM-104) and Two ZnO (NM-110 and NM-111) Nanomaterials in Biologically Relevant Test Media
Source: Nanomaterials (Basel). 2022 Feb 7;12(3):566. doi: 10.3390/nano12030566 (PMC8840498; doi:10.3390/nano12030566)
Supplement: Supplementary file 1 [file nanomaterials-12-00566-s001.zip]

Archive with 1 entries (1 files):
- nanomaterials-1435596-supplementary.pdf
